# Supplementary material for: Extracellular Vesicles Derived from Mesenchymal Stromal Cells Delivered during Hypothermic Oxygenated Machine Perfusion Repair Ischemic/Reperfusion Damage of Kidneys from Extended Criteria Donors
Source: Biology (Basel). 2022 Feb 22;11(3):350. doi: 10.3390/biology11030350 (PMC8945029; doi:10.3390/biology11030350)
Supplement: Supplementary file 1 [file biology-11-00350-s001.zip]

Archive with 1 entries (1 files):
- biology-1584954-supplementary.pdf
